# Supplementary material for: Soil Microbes Mediate Productivity Differences Between Natural and Plantation Forests
Source: Plants (Basel). 2025 Dec 28;15(1):98. doi: 10.3390/plants15010098 (PMC12787416; doi:10.3390/plants15010098)
Supplement: Supplementary file 1 [file plants-15-00098-s001.zip]

Archive with 1 entries (1 files):
- plants-4035602-supplementary.pdf
